# Supplementary material for: Evolution of Plant Na+-P-Type ATPases: From Saline Environments to Land Colonization
Source: Plants (Basel). 2021 Jan 24;10(2):221. doi: 10.3390/plants10020221 (PMC7911474; doi:10.3390/plants10020221)
Supplement: Supplementary file 1 [file plants-10-00221-s001.zip]

Archive with 10 entries (10 files):
- Supplementary figure 2_alignment-3D.pdf
- Supplementary figure 2_alignment-3D.pptx
- Supplementary figure 3_Na-K_algae-metazoa-ins2.pdf
- Supplementary figure 4_Inter-a-b_all.pdf
- Supplementary figure 5_Inter-b.pdf
- Supplementary figure 6_site evolution.pdf
- Supplementary materials+legends-1N.pdf
- Table S1_N.xlsx
- Supplementary figure 1_R2.pdf
- Supplementary figure 2_alignment-3D.jpg
