# Supplementary material for: Evolution of Plant Na+-P-Type ATPases: From Saline Environments to Land Colonization
Source: Plants (Basel). 2021 Jan 24;10(2):221. doi: 10.3390/plants10020221 (PMC7911474; doi:10.3390/plants10020221)
Supplement: Supplementary file 1 [file plants-10-00221-s001.zip › Table S1_N.xlsx]

## Sheet: ATPses
	Arabidopsis thaliana					Solanum lycopersicum					Oryza sativa subsp. Indica						Saccharomyces cerevisiae						Porphyridium purpureum (Red alga)						Trebouxia sp. A1-2							Chlamydomonas eustigma						Physcomitrella patens subsp. patens						Marchantia polymorpha subsp. Ruderalis
	P1B-type heavy metal cation-transporting ATPase
	At4g37270	https://www.uniprot.org/uniprot/Q9M3H5				A0A3Q7EQS6	https://www.uniprot.org/uniprot/A0A3Q7EQS6				B8AL01	https://www.uniprot.org/uniprot/B8AL01					P39986	https://www.uniprot.org/uniprot/P39986					A0A5J4Z050	https://www.uniprot.org/uniprot/A0A5J4Z050					A0A5J4XS67	https://www.uniprot.org/uniprot/A0A5J4XS67						A0A250X8H9	https://www.uniprot.org/uniprot/A0A250X8H9					A9TQB5	https://www.uniprot.org/uniprot/A9TQB5
	At4g30110	https://www.uniprot.org/uniprot/Q9SZW4				A0A3Q7FDD8	https://www.uniprot.org/uniprot/A0A3Q7FDD8				B8B1T9	https://www.uniprot.org/uniprot/B8B1T9											A0A5J4Z9E5	https://www.uniprot.org/uniprot/A0A5J4Z9E5					A0A5J4XIY7	https://www.uniprot.org/uniprot/A0A5J4XIY7
	At4g30120	https://www.uniprot.org/uniprot/P0CW77																											A0A5J4XI96	https://www.uniprot.org/uniprot/A0A5J4XI96
	At2g19110	https://www.uniprot.org/uniprot/O64474									B8BBV4	https://www.uniprot.org/uniprot/B8BBV4																	A0A5J4YCN1	https://www.uniprot.org/uniprot/A0A5J4YCN1
											A2YED2	https://www.uniprot.org/uniprot/A2YED2																	A0A5J4Y873	https://www.uniprot.org/uniprot/A0A5J4Y873
	At4g33520	https://www.uniprot.org/uniprot/Q9SZC9				A0A3Q7HPP7	https://www.uniprot.org/uniprot/A0A3Q7HPP7				A2YJN9	https://www.uniprot.org/uniprot/A2YJN9					P38360	https://www.uniprot.org/uniprot/P38360					A0A5J4YI38	https://www.uniprot.org/uniprot/A0A5J4YI38												A0A250WXD0	https://www.uniprot.org/uniprot/A0A250WXD0					A9RNK6	https://www.uniprot.org/uniprot/A9RNK6					A0A176WGY2	https://www.uniprot.org/uniprot/A0A176WGY2
	At5g21930	https://www.uniprot.org/uniprot/B9DFX7									B8APM8	https://www.uniprot.org/uniprot/B8APM8																	A0A5J4YCN9	https://www.uniprot.org/uniprot/A0A5J4YCN9						A0A250WPB2	https://www.uniprot.org/uniprot/A0A250WPB2					A9SUQ2	https://www.uniprot.org/uniprot/A9SUQ2					A0A176VVL3	https://www.uniprot.org/uniprot/A0A176VVL3
											B8B248	https://www.uniprot.org/uniprot/B8B248																														A9TB46	https://www.uniprot.org/uniprot/A9TB46					A0A176VIG6	https://www.uniprot.org/uniprot/A0A176VIG6
	At5g44790	https://www.uniprot.org/uniprot/Q9S7J8				A0A3Q7F1F8	https://www.uniprot.org/uniprot/A0A3Q7F1F8				E2RWQ6	https://www.uniprot.org/uniprot/E2RWQ6					P38995	https://www.uniprot.org/uniprot/P38995																		A0A250WYF5	https://www.uniprot.org/uniprot/A0A250WYF5
	At1g63440	https://www.uniprot.org/uniprot/Q9SH30																											A0A5J4XX31	https://www.uniprot.org/uniprot/A0A5J4XX31						A0A250X716	https://www.uniprot.org/uniprot/A0A250X716					A9T8Q3	https://www.uniprot.org/uniprot/A9T8Q3
																																										A9SME3	https://www.uniprot.org/uniprot/A9SME3
											A0A1B1ELU7	https://www.uniprot.org/uniprot/A0A1B1ELU7
											A2XWB0	https://www.uniprot.org/uniprot/A2XWB0
											B8ADR7	https://www.uniprot.org/uniprot/B8ADR7
											B8AIJ3	https://www.uniprot.org/uniprot/B8AIJ3
											B8B185	https://www.uniprot.org/uniprot/B8B185
	P2A-type calcium cation-transporting ATPase
	At1g07810	https://www.uniprot.org/uniprot/P92939				Q42883	https://www.uniprot.org/uniprot/Q42883				A2XDN9	https://www.uniprot.org/uniprot/A2XDN9					P13587	https://www.uniprot.org/uniprot/P13587					A0A5J4YS69	https://www.uniprot.org/uniprot/A0A5J4YS69					A0A5J4XF68	https://www.uniprot.org/uniprot/A0A5J4XF68						A0A250X5D3	https://www.uniprot.org/uniprot/A0A250X5D3					A9RZK8	https://www.uniprot.org/uniprot/A9RZK8					A0A176WLQ4	https://www.uniprot.org/uniprot/A0A176WLQ4
	At4g00900	https://www.uniprot.org/uniprot/O23087				A0A3Q7H770	https://www.uniprot.org/uniprot/A0A3Q7H770				A2XF96	https://www.uniprot.org/uniprot/A2XF96					P38929	https://www.uniprot.org/uniprot/P38929					A0A5J4YSA1	https://www.uniprot.org/uniprot/A0A5J4YSA1												A0A250WT05	https://www.uniprot.org/uniprot/A0A250WT05					A9SH40	https://www.uniprot.org/uniprot/A9SH40					A0A176WTZ6	https://www.uniprot.org/uniprot/A0A176WTZ6
	At1g10130	https://www.uniprot.org/uniprot/Q9SY55									B8AR19	https://www.uniprot.org/uniprot/B8AR19					Q01896	https://www.uniprot.org/uniprot/Q01896					A0A5J4Z564	https://www.uniprot.org/uniprot/A0A5J4Z564												A0A250WR23	https://www.uniprot.org/uniprot/A0A250WR23					A9TIL4	https://www.uniprot.org/uniprot/A9TIL4					A0A176VZ35	https://www.uniprot.org/uniprot/A0A176VZ35
	At1g07670	https://www.uniprot.org/uniprot/Q9XES1															Q12691	https://www.uniprot.org/uniprot/Q12691																								A9RXA7	https://www.uniprot.org/uniprot/A9RXA7					A0A176VN85	https://www.uniprot.org/uniprot/A0A176VN85
																																										Q7XB51	https://www.uniprot.org/uniprot/Q7XB51
	P2B-type calcium cation-transporting ATPase
	At3g63380	https://www.uniprot.org/uniprot/Q9LY77				A0A3Q7EM63	https://www.uniprot.org/uniprot/A0A3Q7EM63				A2XJJ8	https://www.uniprot.org/uniprot/A2XJJ8					P13586	https://www.uniprot.org/uniprot/P13586					A0A5J4Z959	https://www.uniprot.org/uniprot/A0A5J4Z959					A0A5J4XIA8	https://www.uniprot.org/uniprot/A0A5J4XIA8						A0A250X4Y1	https://www.uniprot.org/uniprot/A0A250X4Y1					A9SHQ4	https://www.uniprot.org/uniprot/A9SHQ4					A0A176WIA1	https://www.uniprot.org/uniprot/A0A176WIA1
	At3g22910	https://www.uniprot.org/uniprot/Q9LIK7				A0A3Q7J1A8	https://www.uniprot.org/uniprot/A0A3Q7J1A8				A2XZS8	https://www.uniprot.org/uniprot/A2XZS8																	A0A5J4XZ08	https://www.uniprot.org/uniprot/A0A5J4XZ08						A0A250X2T5	https://www.uniprot.org/uniprot/A0A250X2T5					A9TK26	https://www.uniprot.org/uniprot/A9TK26					A0A176WCE3	https://www.uniprot.org/uniprot/A0A176WCE3
	At5g53010	https://www.uniprot.org/uniprot/F4KHQ2				A0A3Q7IKG4	https://www.uniprot.org/uniprot/A0A3Q7IKG4																																			A9SLT6	https://www.uniprot.org/uniprot/A9SLT6					A0A176WC85	https://www.uniprot.org/uniprot/A0A176WC85
																																										Q7XB50	https://www.uniprot.org/uniprot/Q7XB50					A0A176WQH1	https://www.uniprot.org/uniprot/A0A176WQH1
	At1g27770	https://www.uniprot.org/uniprot/Q37145				A0A3Q7EZ78	https://www.uniprot.org/uniprot/A0A3Q7EZ78				A2WYW5	https://www.uniprot.org/uniprot/A2WYW5																														C1L359	https://www.uniprot.org/uniprot/C1L359					A0A176W455	https://www.uniprot.org/uniprot/A0A176W455
	At4g37640	https://www.uniprot.org/uniprot/O81108				A0A3Q7FB26	https://www.uniprot.org/uniprot/A0A3Q7FB26				A2ZB95	https://www.uniprot.org/uniprot/A2ZB95
	At2g41560	https://www.uniprot.org/uniprot/O22218				A0A3Q7FWG5	https://www.uniprot.org/uniprot/A0A3Q7FWG5				A2ZHW7	https://www.uniprot.org/uniprot/A2ZHW7																																				A0A176W5D5	https://www.uniprot.org/uniprot/A0A176W5D5
	At2g22950	https://www.uniprot.org/uniprot/O64806				A0A3Q7G0L9	https://www.uniprot.org/uniprot/A0A3Q7G0L9				A2ZM62	https://www.uniprot.org/uniprot/A2ZM62																														Q70TF0	https://www.uniprot.org/uniprot/Q70TF0
	At5g57110	https://www.uniprot.org/uniprot/Q9LF79				A0A3Q7H7X4	https://www.uniprot.org/uniprot/A0A3Q7H7X4				B8AIL2	https://www.uniprot.org/uniprot/B8AIL2																														Q70TF1	https://www.uniprot.org/uniprot/Q70TF1
	At3g21180	https://www.uniprot.org/uniprot/Q9LU41				A0A3Q7H1K0	https://www.uniprot.org/uniprot/A0A3Q7H1K0				B8ATU2	https://www.uniprot.org/uniprot/B8ATU2																														A9RZJ8	https://www.uniprot.org/uniprot/A9RZJ8
	At4g29900	https://www.uniprot.org/uniprot/Q9SZR1				G3LY22	https://www.uniprot.org/uniprot/G3LY22				B8B8W3	https://www.uniprot.org/uniprot/B8B8W3
	At3g57330	https://www.uniprot.org/uniprot/Q9M2L4
	P3A-type proton-translocating ATPase
	At4g11730	https://www.uniprot.org/uniprot/Q9T0E0																					A0A5J4YYP4	https://www.uniprot.org/uniprot/A0A5J4YYP4
	At1g17260	https://www.uniprot.org/uniprot/Q43128									A2XAK8	https://www.uniprot.org/uniprot/A2XAK8																	A0A5J4XK64	https://www.uniprot.org/uniprot/A0A5J4XK64												A9U0N9	https://www.uniprot.org/uniprot/A9U0N9					A0A176VPC6	https://www.uniprot.org/uniprot/A0A176VPC6
																																																A0A176VQ55	https://www.uniprot.org/uniprot/A0A176VQ55
	At2g18960	https://www.uniprot.org/uniprot/P20649				P22180	https://www.uniprot.org/uniprot/P22180				A2XYF8	https://www.uniprot.org/uniprot/A2XYF8					P05030	https://www.uniprot.org/uniprot/P05030					A0A5J4YZG4	https://www.uniprot.org/uniprot/A0A5J4YZG4					A0A5J4YAD7	https://www.uniprot.org/uniprot/A0A5J4YAD7						A0A250XDT6	https://www.uniprot.org/uniprot/A0A250XDT6											A0A176WL02	https://www.uniprot.org/uniprot/A0A176WL02
	At4g30190	https://www.uniprot.org/uniprot/P19456				A0A3Q7H652	https://www.uniprot.org/uniprot/A0A3Q7H652				A2YA07	https://www.uniprot.org/uniprot/A2YA07					P19657	https://www.uniprot.org/uniprot/P19657					A0A5J4Z5W2	https://www.uniprot.org/uniprot/A0A5J4Z5W2												A0A250XAM9	https://www.uniprot.org/uniprot/A0A250XAM9
	At5g57350	https://www.uniprot.org/uniprot/P20431				A0A3Q7H0Y2	https://www.uniprot.org/uniprot/A0A3Q7H0Y2				A2YSS8	https://www.uniprot.org/uniprot/A2YSS8					Q12697	https://www.uniprot.org/uniprot/Q12697																														A0A176WGU7	https://www.uniprot.org/uniprot/A0A176WGU7
	At3g47950	https://www.uniprot.org/uniprot/Q9SU58				A0A3Q7GHX7	https://www.uniprot.org/uniprot/A0A3Q7GHX7				B8APP6	https://www.uniprot.org/uniprot/B8APP6																																				A0A176W6W0	https://www.uniprot.org/uniprot/A0A176W6W0
	At2g24520	https://www.uniprot.org/uniprot/Q9SJB3				Q9SPD5	https://www.uniprot.org/uniprot/Q9SPD5				B8AQ08	https://www.uniprot.org/uniprot/B8AQ08																																				A0A176W1X7	https://www.uniprot.org/uniprot/A0A176W1X7
	At2g07560	https://www.uniprot.org/uniprot/Q9SH76				Q96578	https://www.uniprot.org/uniprot/Q96578				B8AWL5	https://www.uniprot.org/uniprot/B8AWL5																																				A0A176VZA0	https://www.uniprot.org/uniprot/A0A176VZA0
	At3g60330	https://www.uniprot.org/uniprot/Q9LY32				A0A3Q7J3K8	https://www.uniprot.org/uniprot/A0A3Q7J3K8				B8B893	https://www.uniprot.org/uniprot/B8B893																																				A0A176VT60	https://www.uniprot.org/uniprot/A0A176VT60
	At3g42640	https://www.uniprot.org/uniprot/Q9M2A0									B8BN76	https://www.uniprot.org/uniprot/B8BN76																																				A0A176VSJ4	https://www.uniprot.org/uniprot/A0A176VSJ4
	At1g80660	https://www.uniprot.org/uniprot/Q42556																																														A0A176VQV6	https://www.uniprot.org/uniprot/A0A176VQV6
	At5g62670	https://www.uniprot.org/uniprot/Q9LV11																																														A0A176VQ72	https://www.uniprot.org/uniprot/A0A176VQ72
																																																A0A176VXJ0	https://www.uniprot.org/uniprot/A0A176VXJ0
																																																A0A176VW81	https://www.uniprot.org/uniprot/A0A176VW81
																																																A0A176VI76	https://www.uniprot.org/uniprot/A0A176VI76
																																																A0A176VE56	https://www.uniprot.org/uniprot/A0A176VE56
	P4-type catalytic ATPase component of phospholipid flippase complex
	At1g17500	https://www.uniprot.org/uniprot/Q9LNQ4				A0A3Q7GY18	https://www.uniprot.org/uniprot/A0A3Q7GY18				B8B3T2	https://www.uniprot.org/uniprot/B8B3T2											A0A5J4Z0P4	https://www.uniprot.org/uniprot/A0A5J4Z0P4					A0A5J4XYX1	https://www.uniprot.org/uniprot/A0A5J4XYX1						A0A250XF34	https://www.uniprot.org/uniprot/A0A250XF34					A9RVW0	https://www.uniprot.org/uniprot/A9RVW0
	At1g54280	https://www.uniprot.org/uniprot/Q9SLK6				K4BMY0	https://www.uniprot.org/uniprot/K4BMY0																						A0A5J4Y8C3	https://www.uniprot.org/uniprot/A0A5J4Y8C3												A9SKC3	https://www.uniprot.org/uniprot/A9SKC3
	At1g13210	https://www.uniprot.org/uniprot/Q9SAF5
	At5g04930	https://www.uniprot.org/uniprot/P98204				A0A3Q7EM03	https://www.uniprot.org/uniprot/A0A3Q7EM03				B8ANG4	https://www.uniprot.org/uniprot/B8ANG4					P40527	https://www.uniprot.org/uniprot/P40527					A0A5J4YNJ7	https://www.uniprot.org/uniprot/A0A5J4YNJ7																		A9S076	https://www.uniprot.org/uniprot/A9S076					A0A176WGP7	https://www.uniprot.org/uniprot/A0A176WGP7
	At1g59820	https://www.uniprot.org/uniprot/Q9XIE6									B8AWI5	https://www.uniprot.org/uniprot/B8AWI5					Q12674	https://www.uniprot.org/uniprot/Q12674																								A9T6U6	https://www.uniprot.org/uniprot/A9T6U6					A0A176WT58	https://www.uniprot.org/uniprot/A0A176WT58
	At1g72700	https://www.uniprot.org/uniprot/Q9SGG3									B8BDF9	https://www.uniprot.org/uniprot/B8BDF9																														A9TDQ8	https://www.uniprot.org/uniprot/A9TDQ8					A0A176VL19	https://www.uniprot.org/uniprot/A0A176VL19
	At3g13900	https://www.uniprot.org/uniprot/Q9LVK9
	At3g25610	https://www.uniprot.org/uniprot/Q9LI83
	At5g44240	https://www.uniprot.org/uniprot/P98205				A0A3Q7FVZ0	https://www.uniprot.org/uniprot/A0A3Q7FVZ0				A2YD35	https://www.uniprot.org/uniprot/A2YD35					P32660	https://www.uniprot.org/uniprot/P32660					A0A5J4YN94	https://www.uniprot.org/uniprot/A0A5J4YN94					A0A5J4Y2J3	https://www.uniprot.org/uniprot/A0A5J4Y2J3						A0A250X0G3	https://www.uniprot.org/uniprot/A0A250X0G3					A9S030	https://www.uniprot.org/uniprot/A9S030					A0A176VVT2	https://www.uniprot.org/uniprot/A0A176VVT2
	At3g27870	https://www.uniprot.org/uniprot/Q9LK90				A0A3Q7FYP6	https://www.uniprot.org/uniprot/A0A3Q7FYP6										P39524	https://www.uniprot.org/uniprot/P39524					A0A5J4YQE5	https://www.uniprot.org/uniprot/A0A5J4YQE5																		A9SY94	https://www.uniprot.org/uniprot/A9SY94					A0A176VPL4	https://www.uniprot.org/uniprot/A0A176VPL4
	At1g68710	https://www.uniprot.org/uniprot/Q9SX33				A0A3Q7JDS0	https://www.uniprot.org/uniprot/A0A3Q7JDS0										Q12675	https://www.uniprot.org/uniprot/Q12675																								A9T776	https://www.uniprot.org/uniprot/A9T776					A0A176VNV0	https://www.uniprot.org/uniprot/A0A176VNV0
	At1g26130	https://www.uniprot.org/uniprot/P57792				A0A3Q7ITZ5	https://www.uniprot.org/uniprot/A0A3Q7ITZ5
						A0A3Q7GDW1	https://www.uniprot.org/uniprot/A0A3Q7GDW1
	P5-type cation transporting ATPase
	At5g23630	https://www.uniprot.org/uniprot/Q9LT02				A0A3Q7EN12	https://www.uniprot.org/uniprot/A0A3Q7EN12																													A0A250X7U6	https://www.uniprot.org/uniprot/A0A250X7U6					A9RG70	https://www.uniprot.org/uniprot/A9RG70					A0A176WM28	https://www.uniprot.org/uniprot/A0A176WM28
		Sodium/potassium-transporting
		PF12156, Putative metal-binding domain of cation transport ATPase

## Sheet: Taxa
				Archaea	Candidatus Thorarchaeota archaeon AB_25
					Haloarcula vallismortis ATCC 29715
				Fungi	Saccharomyces cerevisiae
				Bacteria	Cyanobacteria	Cyanobium usitatum str. Tous
						Nostoc piscinale CENA21
					Chloroflexi	Chloroflexus islandicus
					Verrucomicrobia	Verrucobacter flavum
					Chlorobi	Chlorobium limicola
					Gammaproteobacteria	Escherichia coli (strain K12)
				Green algae	Ostreococcus lucimarinus
					Chlamydomonas eustigma
					Trebouxia sp. A1-2
					Micractinium conductrix
				Red algae	Porphyridium purpureum (Red alga)
					Gracilariopsis chorda
				Lycopodiopsida	Selaginella moellendorffii (Spikemoss)
				Bryopsida	Physcomitrella patens subsp. patens
				Marchantiopsida	Marchantia polymorpha subsp. Ruderalis
				monocotyledon	Zostera marina (Eelgrass)
					Triticum urartu
					Oryza sativa subsp. Indica
				dicotyledon	Eutrema halophilum
					Arabidopsis thaliana
					Solanum lycopersicum

## Sheet: Na-K
	Sodium/potassium
	Porphyridium purpureum (Red alga)						Homo sapiens
							a					b
P2B-1	A0A5J4YS69	https://www.uniprot.org/uniprot/A0A5J4YS69				P2B-1	P05023	https://www.uniprot.org/uniprot/P05023				P05026	https://www.uniprot.org/uniprot/P05026
	Gracilariopsis chorda						Mus musculus
P2B-1	A0A2V3IH88	https://www.uniprot.org/uniprot/A0A2V3IH88				P2B-1	Q8VDN2	https://www.uniprot.org/uniprot/Q8VDN2				P14094	https://www.uniprot.org/uniprot/P14094
	Ostreococcus lucimarinus						Gallus gallus
P2B-1	A4RQL0	https://www.uniprot.org/uniprot/A4RQL0				P2B-1	P09572	https://www.uniprot.org/uniprot/P09572				P08251	https://www.uniprot.org/uniprot/P08251
	Micractinium conductrix						Rattus norvegicus
P2A-1	A0A2P6V9J6	https://www.uniprot.org/uniprot/A0A2P6V9J6				P2B-1	P06685	https://www.uniprot.org/uniprot/P06685				P07340	https://www.uniprot.org/uniprot/P07340
2xATPs-Cterm
	Chlamydomonas reinhardtii (Chlamydomonas smithii)						Bos taurus
P2B-1	A8HX15	https://www.uniprot.org/uniprot/A8HX15				P2B-1	Q08DA1	https://www.uniprot.org/uniprot/Q08DA1				G3MWR4	https://www.uniprot.org/uniprot/G3MWR4
2xATPs-Cterm
							Sus scrofa
						P2B-1	P05024	https://www.uniprot.org/uniprot/P05024				P05027	https://www.uniprot.org/uniprot/P05027

## Sheet: Beta
	Bacteria
		Pararhizobium haloflavum	https://www.ncbi.nlm.nih.gov/protein/1787604666
		Escherichia coli	https://www.ncbi.nlm.nih.gov/protein/1771691646
		Acinetobacter baumannii	https://www.ncbi.nlm.nih.gov/protein/1757180883
		Enterococcus faecium	https://www.ncbi.nlm.nih.gov/protein/1393132994
		Gammaproteobacteria bacterium 2W06	https://www.ncbi.nlm.nih.gov/protein/1401793904
		Gammaproteobacteria bacterium 2W06	https://www.ncbi.nlm.nih.gov/protein/1721463209
	Algae with insertion+
		Pyropia yezoensis		https://www.ncbi.nlm.nih.gov/protein/BAF34369.1?report=fasta
		Porphyra umbilicalis		https://www.ncbi.nlm.nih.gov/protein/OSX78468.1?report=genbank&log$=prottop&blast_rank=3&RID=K9VFK8JE014
		Chondrus crispus		https://www.ncbi.nlm.nih.gov/protein/XP_005713858.1?report=genbank&log$=prottop&blast_rank=4&RID=K9VFK8JE014
		Porphyra umbilicalis		https://www.ncbi.nlm.nih.gov/protein/OSX73888.1?report=genbank&log$=prottop&blast_rank=5&RID=K9VFK8JE014
		Gracilariopsis chorda		https://www.ncbi.nlm.nih.gov/protein/PXF41326.1?report=fasta
		Chondrus crispus		https://www.ncbi.nlm.nih.gov/protein/546324284
		Pyropia yezoensis		https://www.ncbi.nlm.nih.gov/protein/389886463
